# Supplementary material for: Education and fertility in Egypt: Mediation by women's empowerment
Source: SSM Popul Health. 2019 Nov 20;9:100488. doi: 10.1016/j.ssmph.2019.100488 (PMC6978478; doi:10.1016/j.ssmph.2019.100488)
Supplement: Multimedia component 1 [file mmc1.xml]

<?xml version="1.0" encoding="UTF-8" standalone="no"?><data:data><datasets><author>gsamari@utexas.edu</author><type>1</type><dataset><name>Egyptian Labor Market Panel Survey</name><caption/><description>The Egypt Labor Market Panel Survey, carried out by the Economic Research Forum (ERF) in cooperation with Egypt’s Central Agency for Public Mobilization and Statistics (CAPMAS) since 1998, has become the mainstay of labor market and human resource development research in Egypt, being the first and most comprehensive source of publicly available micro data on the subject.</description><filetype><name/></filetype><filesize/><source>1</source><sourcename>Reference Data</sourcename><access><type>1</type><name>Data available in data repository</name><reponame>Economic Research Forum</reponame><PersistentId>ELMPS</PersistentId><deeplinkurl>http://www.erfdataportal.com/index.php/catalog</deeplinkurl></access></dataset></datasets></data:data>
